# Supplementary material for: Non-enzymatic N-acetylation of Lysine Residues by AcetylCoA Often Occurs via a Proximal S-acetylated Thiol Intermediate Sensitive to Glyoxalase II
Source: Cell Rep. 2017 Feb 28;18(9):2105–12. doi: 10.1016/j.celrep.2017.02.018 (PMC6381604; doi:10.1016/j.celrep.2017.02.018)
Supplement: Table S1. Overlap of Cysteine Acylation and Lysine Acetylation, Related to Figure 4 [file mmc2.xlsx]

## Sheet: Sheet1
Table S1. Overlap between mouse liver S-acylcysteine and N-acetyllysine containing peptides, Related to Figure 4.
A list of mouse liver peptides containing both an acetyllysine (Rardin et al., 2013) and an acylcysteine (Gould et al., 2015). The acetyllysine dataset has been generated from mouse liver mitochondria using an anti-acetyllysine and can be found in Table S4 of Rardin et al. (2013). The acylcysteine dataset has been generated from mouse liver using hydroxylamine to cleave thioester bonds, followed …
Protein	Miscleaved Sequence	Acetyllysine	Acylcysteine	Separation (Residues)
3-ketoacyl-CoA thiolase B, peroxisomal	GCFHAEIVPVTTTVLNDKGDK	234	218	16
3-ketoacyl-CoA thiolase B, peroxisomal	GCFHAEIVPVTTTVLNDKGDKK	237	218	19
3-ketoacyl-CoA thiolase, mitochondrial	RGGKYAVGSACIGGGQGIALIIQNTA	375	382	7
3-ketoacyl-CoA thiolase, mitochondrial	VVGYFVSGCDPTIMGIGPVPAINGALKK	305	287	18
4-aminobutyrate aminotransferase, mitochondrial	CLEEVEDLIVKYR	279	269	10
4-aminobutyrate aminotransferase, mitochondrial	TMGCLATTHSKAIHK	231	224	7
60 kDa heat shock protein, mitochondrial	CEFQDAYVLLSEKK	249	237	12
60 kDa heat shock protein, mitochondrial	CIPALDSLKPANEDQK	455	447	8
Aldehyde dehydrogenase, mitochondrial	SGQQEGAKLLCGGGAAADR	385	388	3
Amine oxidase [flavin-containing] B	KLCELYAK	363	365	2
Aspartate aminotransferase, mitochondrial	HFIEQGINVCLCQSYAKNMGLYGER	279	272	7
Aspartate aminotransferase, mitochondrial	KAEAQIAAKNLDKEYLPIGGLAEFCK	90	106	16
Aspartate aminotransferase, mitochondrial	NLDKEYLPIGGLAEFCKASAELALGENNEVLK	107	106	1
Aspartate aminotransferase, mitochondrial	YYDPKTCGFDFSGALEDISK	185	187	2
Aspartate aminotransferase, mitochondrial	VGAFTVVCKDAEEAKR	296	295	1
Aspartate aminotransferase, mitochondrial	VGAFTVVCKDAEEAKRVESQLK	302	295	7
ATP synthase subunit alpha, mitochondrial	KLYCIYVAIGQK	241	244	3
ATP synthase subunit d, mitochondrial	IPVPEDKYTALVDQEEKEDVKSCAEFVSGSQLR	85	101	16
ATP synthase subunit d, mitochondrial	YTALVDQEEKEDVKSCAEFVSGSQLR	95	101	6
Calreticulin	HEQNIDCGGGYVKLFPSGLDQK	111	105	6
Carbamoyl-phosphate synthase [ammonia], mitochondrial	QISKCLGLTEAQTR	919	920	1
Carbamoyl-phosphate synthase [ammonia], mitochondrial	VVAVDCGIKNNVIR	228	225	3
Catalase	LCENIAGHLKDAQLFIQK	468	460	8
Catalase	LVNADGEAVYCKFHYK	233	232	1
Atypical kinase ADCK3, mitochondrial	IVSTLCKVR	266	265	1
D-beta-hydroxybutyrate dehydrogenase, mitochondrial	AILITGCDSGFGFSLAKHLHSK	73	63	10
D-beta-hydroxybutyrate dehydrogenase, mitochondrial	HLHSKGFLVFAGCLMK	78	86	8
Dehydrogenase/reductase SDR family member 4	AVATLQGEGLSVTGIVCHVGKAEDR	93	89	4
Dolichyl-diphosphooligosaccharide--protein glycosyltransferase subunit 1	LKTEGSDLCDR	539	546	7
Electron transfer flavoprotein subunit alpha, mitochondrial	LGGEVSCLVAGTKCDK	59	53	6
Electron transfer flavoprotein subunit alpha, mitochondrial	TIYAGNALCTVKCDEK	158	155	3
Electron transfer flavoprotein subunit beta	SGVVTDGVKHSMNPFCEIAVEEAVR	35	42	7
Glutamate dehydrogenase 1, mitochondrial	IIKPCNHVLSLSFPIR	110	112	2
Glutaredoxin-related protein 5, mitochondrial	VVVFLKGTPEQPQCGFSNAVVQILR	55	63	8
Glutathione peroxidase 1	GLVVLGFPCNQFGHQENGKNEEILNSLK	86	76	10
Hydroxyacyl-coenzyme A dehydrogenase, mitochondrial	TLGKHPVSCK	206	211	5
Hydroxyacyl-coenzyme A dehydrogenase, mitochondrial	HPVSCKDTPGFIVNR	212	211	1
Hydroxymethylglutaryl-CoA lyase, mitochondrial	KNANCSIEESFQR	137	141	4
Isocitrate dehydrogenase [NADP] cytoplasmic	SQFEAQKICYEHR	243	245	2
Isocitrate dehydrogenase [NADP] cytoplasmic	CATITPDEKR	81	73	8
Isocitrate dehydrogenase [NADP], mitochondrial	DLAGCIHGLSNVKLNEHFLNTTDFLDTIK	426	418	8
Isocitrate dehydrogenase [NADP], mitochondrial	NILGGTVFREPIICKNIPR	155	154	1
Lipoamide acyltransferase component of branched-chain alpha-keto acid dehydrogenase complex, mitochondrial	IPHFGYCDEIDLTQLVKLR	289	279	10
Long-chain-fatty-acid--CoA ligase 1	LLLEGVENKLTPCLK	217	221	4
Methylcrotonoyl-CoA carboxylase subunit alpha, mitochondrial	DLLPSHSTIAKESVCQAALGLILK	501	505	4
Methylcrotonoyl-CoA carboxylase subunit alpha, mitochondrial	ESVCQAALGLILKEK	514	505	9
Methylmalonate-semialdehyde dehydrogenase [acylating], mitochondrial	CMALSTAILVGEAKK	317	330	13
Methylmalonate-semialdehyde dehydrogenase [acylating], mitochondrial	VCNLIDSGTKEGASILLDGRR	368	376	8
NADH-ubiquinone oxidoreductase 75 kDa subunit, mitochondrial	HSFCEVLKDAK	467	463	4
Ornithine carbamoyltransferase, mitochondrial	TAKVAASDWTFLHCLPR	292	303	11
Peroxisomal multifunctional enzyme type 2	DNWEKICDFSNASKPQTIQESTGGIVEVLHK	275	277	2
Peroxisomal sarcosine oxidase	DCPKTFSDIQDVQILCHFVR	287	299	12
Proline dehydrogenase 1, mitochondrial	CLNYVLEELKHSTK	485	476	9
Protein NipSnap homolog 1	ETSNLYKIQFHNVKPECLDAYNSLTEAVLPK	73	83	10
Protein NipSnap homolog 1	IQFHNVKPECLDAYNSLTEAVLPK	80	83	3
Protein NipSnap homolog 1	KETSNLYKIQFHNVKPECLDAYNSLTEAVLPK	66	83	17
Protein NipSnap homolog 1	FSGGYPALMDCMNKLK	141	138	3
Pyruvate carboxylase, mitochondrial	FCEVAKENGMDVFR	667	663	4
Pyruvate carboxylase, mitochondrial	GANAVGYTNYPDNVVFKFCEVAK	661	663	2
Sterol 26-hydroxylase, mitochondrial	IGCLKPSIPEDTAAFIR	232	230	2
Succinate dehydrogenase [ubiquinone] flavoprotein subunit, mitochondrial	VTLEYRPVIDKTLNEADCATVPPAIR	647	654	7
Succinyl-CoA ligase [GDP-forming] subunit alpha, mitochondrial	IICQGFTGKQGTFHSQQALEYGTK	66	60	6
Succinyl-CoA ligase [GDP-forming] subunit alpha, mitochondrial	NTKIICQGFTGK	57	60	3
Trifunctional enzyme subunit alpha, mitochondrial	KYESAYGTQFTPCQLLLDHANNSSK	735	747	12
Trifunctional enzyme subunit alpha, mitochondrial	YESAYGTQFTPCQLLLDHANNSSKK	759	747	12
Valacyclovir hydrolase	HLLPLVQCPTLIVHGEKDPLVPR	243	234	9
